# Supplementary material for: Contrast-Enhanced Magnetic Resonance Imaging Based T1 Mapping and Extracellular Volume Fractions Are Associated with Peripheral Artery Disease
Source: J Cardiovasc Dev Dis. 2024 Jun 14;11(6):181. doi: 10.3390/jcdd11060181 (PMC11203653; doi:10.3390/jcdd11060181)
Supplement: Supplementary file 1 [file jcdd-11-00181-s001.zip]

Archive with 1 entries (1 files):
- jcdd-2921062-supplementary.pdf
